# Supplementary material for: Expression of Cellular and Extracellular TERRA, TERC and TERT in Hepatocellular Carcinoma
Source: Int J Mol Sci. 2022 May 31;23(11):6183. doi: 10.3390/ijms23116183 (PMC9181112; doi:10.3390/ijms23116183)
Supplement: Supplementary file 1 [file ijms-23-06183-s001.zip]

Archive with 9 entries (8 files):
- ijms-1724131-supplementary/Supplementary Figures/
- ijms-1724131-supplementary/Supplementary Figures/desktop.ini
- ijms-1724131-supplementary/Supplementary Figures/Figure S1.pdf
- ijms-1724131-supplementary/Supplementary Figures/Figure S2.pdf
- ijms-1724131-supplementary/Supplementary Figures/Figure S3.pdf
- ijms-1724131-supplementary/Supplementary Figures/Figure S4.pdf
- ijms-1724131-supplementary/Table S1.pdf
- ijms-1724131-supplementary/Table S2.pdf
- ijms-1724131-supplementary/Table S3.pdf
